# Supplementary material for: Nine Coupled Irrigation–Agronomic Treatments for Water-Saving Rice Production on Albic Soil: An Interpretable Machine-Learning Diagnosis
Source: Plants (Basel). 2026 Jul 1;15(13):2037. doi: 10.3390/plants15132037 (PMC13364089; doi:10.3390/plants15132037)
Supplement: Supplementary file 1 [file plants-15-02037-s001.zip]

Archive with 1 entries (1 files):
- plants-4382356-supplementary.pdf
